# Supplementary material for: Dose–Response Relationships and Comparative Efficacy of Aldosterone Synthase Inhibitors in Resistant Hypertension: A Comprehensive Network Meta-Analysis and Meta-Regression
Source: J Clin Med. 2026 Jun 9;15(12):4477. doi: 10.3390/jcm15124477 (PMC13301991; doi:10.3390/jcm15124477)
Supplement: Supplementary file 1 [file jcm-15-04477-s001.zip]

Archive with 1 entries (1 files):
- jcm-4270893-supplementary.pdf
